# Supplementary material for: Enhancing Solid-Phase Extraction of Tamoxifen and Its Metabolites from Human Plasma Using MOF-Integrated Polyacrylonitrile Composites: A Study on CuBTC and ZIF-8 Efficacy
Source: Nanomaterials (Basel). 2023 Dec 26;14(1):73. doi: 10.3390/nano14010073 (PMC10780427; doi:10.3390/nano14010073)
Supplement: Supplementary file 1 [file nanomaterials-14-00073-s001.zip]

Archive with 1 entries (1 files):
- nanomaterials-2746695-supplementary.pdf
